# Supplementary material for: Drop-the-p: Bayesian CFA of the Multidimensional Scale of Perceived Social Support in Australia
Source: Front Psychol. 2021 Feb 26;12:542257. doi: 10.3389/fpsyg.2021.542257 (PMC7953044; doi:10.3389/fpsyg.2021.542257)
Supplement: Supplementary file 2 [file Data_Sheet_1.ZIP]

Archive with 1 entries (1 files):
- Rsyntax.R
